# Supplementary material for: Pharmacokinetics and bioequivalence assessment of optimized directly compressible Aceclofenac (100 mg) tablet formulation in healthy human subjects
Source: PLoS One. 2020 Sep 8;15(9):e0238951. doi: 10.1371/journal.pone.0238951 (PMC7478617; doi:10.1371/journal.pone.0238951)
Supplement: S1 Raw data — (XLSX) [file pone.0238951.s001.xlsx]

## Sheet: Pharmacokinetic parameters
ACCECLOFENAC DIRECTLY COMPRESSED TABLETS
	ka	AUC0-t	Cmax	Tmax	Kel	MRT	Halfife	CL	AUC0-∞	AUMCtot
Vol.1	2.116	20.747	9.912	1.467	1.138	2.503	3.771	5.919	21.739	71.524
Vol.2	2.215	22.269	7.342	1.445	0.903	2.492	3.619	6.062	26.524	76.624
Vol.3	2.145	23.44	9.919	1.472	1.102	4.491	3.487	5.992	23.635
Vol.4	1.831	17.703	7.01	1.413	1.091	5.102	4.631	3.83	26.423	70.521
Vol.5	1.822	20.288	9.571	1.474	1.112	4.893	3.687	5.928	23.632	73.727
Vol.6	2.034	20.751	8.565	1.474	0.932	2.489	4.6432	3.401	21.523	78.523
Vol.7	2.152	20.671	9.816	1.467	1.141	4.976	3.628	5.237	21.863	76.424
Vol.8	2.013	22.118	7.952	1.461	1.007	2.609	3.619	4.735	21.008	72.552
Vol.9	2.153	20.813	7.121	1.468	0.933	5.048	3.5823	3.804	25.423	78.612
Vol.10	2.211	20.815	7.046	1.507	0.892	2.358	3.673	3.052	21.748	76.967
Vol.11	1.921	16.815	9.452	1.472	1.039	3.492	4.532	5.604	22.136	71.423
Vol.12	2.164	23.773	9.806	1.461	1.048	2.913	3.297	5.813	23.4214	70.1634
Mean	2.06475	20.8502	8.626	1.46508	1.02817	3.61383	3.84746	4.94808	23.2563	74.2782
SD	0.140174	2.03222	1.25005	0.021694	0.0927821	1.18257	0.470354	1.1317	1.9434	3.2281
ACCECLOFENAC MARKETED BRAND
	ka	AUC0-t	Cmax	Tmax	Kel	MRT	Halife	CL	AUC0-∞	AUMCtot
Vol.1	2.014	20.9875	7.823	1.4679	0.9568	2.8197	4.436	3.96658	20.523	75.23
Vol.2	2.109	14.9861	8.08301	1.465	0.997995	5.9143	3.3856	6.96265	21.735	74.065
Vol.3	2.034	20.9591	7.0931	1.474	0.9984	2.0483	4.173	6.24849	23.736	73.123
Vol.4	2.022	23.924	9.829	1.47831	0.972078	3.5108	4.753	6.76637	21.735	70.535
Vol.5	2.0117	20.967	8.799	1.4513	0.98514	2.5186	3.197	3.76714	24.653	67.524
Vol.6	2.611	22.094	9.066	1.4775	0.9494	4.30957	4.683	1.49971	20.623	72.235
Vol.7	1.953	13.932	7.197	1.4834	1.077	2.208	3.184	7.696	25.732	68.524
Vol.8	2.015	20.9656	9.3312	1.476	0.9742	5.514	4.9735	5.76651	20.735	73.724
Vol.9	1.842	18.988	8.977	1.452	0.9859	2.504	2.386	4.7972	26.736	70.462
Vol.10	2.335	20.879	9.018	1.4521	0.968	3.517	2.961	3.67118	22.634	73.735
Vol.11	2.0152	18.995	8.761	1.481	0.9272	2.0137	3.073	2.09384	23.624	74.923
Vol.12	2.002	20.289	7.316	1.496	1.1779	4.909	2.9652	2.08234	20.624	75.521
MEAN	2.08032	19.8305	8.44111	1.47121	0.997501	3.48225	3.68086	4.60983	22.7575	72.4668
SD	0.202172	2.82924	0.931864	0.0140124	0.0675038	1.37927	0.867694	2.09253	2.13786	2.64492

## Sheet: Analytical Validation data
				METHOD VALIDATION AND PLASMA ASSAY METHODS
	50	383806	50.1637
	30	228952	29.7882
	25	193514	25.1253
	20	152983	19.7923
	15	116126	14.9426
	10	78901.6	10.0447
	5	40640.2	5.01029
	2.5	21703.4	2.51861
	1	10630.2	1.0616
	0.5	6531.08	0.522247
	0.25	4601.14	0.268308
	0.1	3510.1	0.12475
	0.05	2998.8	0.0574737
	0.025	2580	0.00236842
		TABLE: INTRA DAY ACCURACY AND PRECISION OF PLASMA SAMPLES					(INTRADAY)
		Theoretical Conc.	Measured Concentrations					Mean	SD	CV	Accuracy
		(µg/ml)	(µg/ml)					(µg/ml)		%	%
		0.5	0.484	0.49	0.489	0.497	0.501	0.499	0.00676018	1.35474	99.8
		5	4.96	5.07	4.99	5.06	5.03	5.022	0.0465833	0.927584	100.44
		10	9.99	10.13	10.02	9.99	10.17	10.06	0.0842615	0.837589	100.6
		ANALYTICAL RECOVERY OF THE PLASMA SAMPLES
	Theoretical Conc.	Measured Concentrations					Mean	SD	CV	Accuracy
	(µg/ml)	(µg/ml)					(µg/ml)		%	%
	0.5	0.498	0.493	0.495			0.495333	0.00251661	0.508064	99.0667
	5	4.96	4.92	4.94			4.94	0.02	0.404858	98.8
	10	9.92	10.08	10.02			10.0067	0.080829	0.807752	100.067
	FREEZE AND THAW CYCLE
	Theoretical Conc.	Measured Concentrations					Mean	SD	CV	Accuracy
	(µg/ml)	(µg/ml)					(µg/ml)		%	%
	0.5	0.48	0.483	0.492	0.492	0.501	0.4965	0.00832466	1.67667	99.3
	5	4.96	5.06	4.87	5.07	4.98	4.988	0.0816701	1.63733	99.76
	10	9.97	9.94	9.945	9.9	9.96	9.943	0.0268328	0.269866	99.43
	LONG TERM STABILITY
	Theoretical Conc.	Measured Concentrations					Mean	SD	CV	Accuracy
	(µg/ml)	(µg/ml)					(µg/ml)		%	%
	0.5	0.482	0.483	0.491	0.492	0.492	0.492	0.00504975	1.02637	98.4
	5	5.01	4.98	4.94	4.97	4.96	4.972	0.0258844	0.520603	99.44
	10	10.02	9.98	9.97	9.87	9.94	9.956	0.0559464	0.561937	99.56
		TABLE: INTRA DAY ACCURACY AND PRECISION OF PLASMA SAMPLES					(INTERDAY)
		Theoretical Conc.	Measured Concentrations					Mean	SD	CV	Accuracy
		(µg/ml)	(µg/ml)					(µg/ml)		%	%
		0.5	0.48	0.488	0.499	0.491	0.501	0.496	0.00852643	1.71904	99.2
		5	4.91	5	4.99	5.04	4.92	4.972	0.0554076	1.11439	99.44
		10	9.95	10.3	10.03	10.01	10.01	10.06	0.137477	1.36657	100.6

## Sheet: Time conc Data of 12 subjects
Acceclofenac BRAND
Time	v1	v2	v3	v4	v5	v6	v7	v8	v9	v10	v11	v12
Time (hr)	CONCENTRATION (µg/ml)												Mean (µg/ml)	SD
	Vol. 1	Vol. 2	Vol. 3	Vol. 4	Vol. 5	Vol. 6	Vol. 7	Vol.8	Vol. 9	Vol. 10	Vol. 11	Vol. 12
0.5	1.317	1.596	1.494	1.411	1.595	1.487	1.614	1.582	1.608	1.598	1.396	1.611	1.52575	0.102702
1	3.443	3.812	3.145	3.651	3.163	3.158	3.148	3.171	4.156	3.161	4.162	3.155	3.44375	0.401888
1.5	8.723	8.805	8.832	8.721	8.834	8.722	8.726	8.643	8.618	8.628	8.791	8.702	8.72875	0.075111
2	6.555	6.511	6.542	6.551	6.535	6.522	6.549	6.542	6.547	6.541	6.522	6.531	6.53733	0.013466
2.5	4.81	5.06	4.84	4.82	5.085	4.876	4.87	4.828	5.198	4.843	5.021	4.86	4.92592	0.129621
3	2.385	2.382	2.376	2.381	2.377	2.368	2.383	2.374	2.377	2.372	2.367	2.359	2.37508	0.0076093
3.5	1.264	1.943	1.632	1.385	1.492	1.428	1.387	1.055	1.482	1.538	1.683	1.482	1.48092	0.219472
4	1.377	0.802	0.988	1.512	0.879	1.487	1.009	0.883	1.217	0.991	0.886	1.477	1.12567	0.270923
6	0.814	0.802	1.068	1.065	0.716	1.061	1.073	0.66	1.059	0.567	1.059	0.634	0.8815	0.201777
8	0.222	0.139	0.241	0.434	0.231	0.623	0.532	0.338	0.528	0.832	0.839	0.841	0.483333	0.258083
12	0.179	0.178	0.186	0.177	0.182	0.167	0.176	0.175	0.169	0.179	0.164	0.169	0.175083	0.00655686
18	0.056	0.056	0.055	0.053	0.051	0.053	0.054	0.053	0.052	0.053	0.052	0.051	0.05325	0.00171226
ACCECLOFENAC COMPRESSED TABLETS
Time	v1	v2	v3	v4	v5	v6	v7	v8	v9	v10	v11	v12	Mean	SD
0.5	1.909	2.096	1.705	2.017	1.582	1.602	1.586	1.599	1.615	2.023	1.982	2.099	1.81792	0.219744
1	4.283	3.441	4.177	3.463	4.431	4.31	3.483	4.283	3.471	3.411	3.381	4.362	3.87467	0.456665
1.5	8.253	8.347	8.643	8.654	8.594	8.063	9.051	8.676	8.658	8.592	8.573	8.658	8.5635	0.248321
2	6.848	6.988	7.183	6.975	6.495	6.512	6.518	6.518	6.528	6.544	6.542	7.265	6.743	0.291282
2.5	5.61	5.286	5.622	5.845	5.831	5.852	5.869	5.86	4.871	4.863	4.821	5.073	5.45025	0.437567
3	2.932	2.897	2.627	2.425	2.425	2.456	3.056	2.712	2.835	2.731	2.831	2.405	2.69433	0.225351
3.5	1.582	1.901	2.071	1.739	1.6	1.672	2.062	1.383	1.842	1.943	2.173	2.052	1.835	0.241952
4	1.364	1.324	1.456	1.256	1.456	1.477	1.268	1.268	1.261	1.458	1.158	1.324	1.33917	0.103341
6	0.916	0.904	0.846	1.247	0.948	0.846	0.9146	1.163	0.863	1.053	0.853	1.019	0.964383	0.131289
8	0.823	0.431	0.427	0.627	0.727	0.727	0.827	0.719	0.808	0.8028	0.424	0.523	0.655483	0.162719
12	0.181	0.186	0.179	0.171	0.182	0.179	0.172	0.172	0.183	0.182	0.178	0.175	0.178333	0.00486795
18	0.054	0.065	0.053	0.072	0.082	0.053	0.083	0.051	0.082	0.054	0.063	0.084	0.0663333	0.0135535
